# Supplementary material for: Chitosan-Based Hydrogels for Controlled Delivery of Asiaticoside-Rich Centella asiatica Extracts with Wound Healing Potential
Source: Int J Mol Sci. 2023 Dec 7;24(24):17229. doi: 10.3390/ijms242417229 (PMC10743457; doi:10.3390/ijms242417229)
Supplement: Supplementary file 1 [file ijms-24-17229-s001.zip]

Archive with 1 entries (1 files):
- ijms-2748675-supplementary.pdf
